# Supplementary material for: H3G34-Mutant Gliomas—A Review of Molecular Pathogenesis and Therapeutic Options
Source: Biomedicines. 2023 Jul 15;11(7):2002. doi: 10.3390/biomedicines11072002 (PMC10377039; doi:10.3390/biomedicines11072002)
Supplement: Supplementary file 1 [file biomedicines-11-02002-s001.zip]

Archive with 1 entries (1 files):
- biomedicines-2485243-supplementary.pdf
